# Supplementary material for: A Self-Administered, Digitized Approach to Quantifying the Cardinal Motor Symptoms in Parkinson’s Disease
Source: Sensors (Basel). 2026 Jul 15;26(14):4497. doi: 10.3390/s26144497 (PMC13419166; doi:10.3390/s26144497)
Supplement: Supplementary file 1 [file sensors-26-04497-s001.zip]

Archive with 1 entries (1 files):
- sensors-4348844-supplementary.pdf
